# Supplementary material for: Methodological Aspects of Obtaining and Characterizing Composites Based on Biogenic Diatomaceous Silica and Epoxy Resins
Source: Materials (Basel). 2021 Aug 17;14(16):4607. doi: 10.3390/ma14164607 (PMC8400890; doi:10.3390/ma14164607)
Supplement: Supplementary file 1 [file materials-14-04607-s001.zip]

Archive with 1 entries (1 files):
- materials-1293243 supplementary.pdf
